# Supplementary material for: Meta-analysis of genetic diversity and intercolony relatedness among reproductives in commercial honey bee populations
Source: Front Insect Sci. 2023 Jan 30;3:1112898. doi: 10.3389/finsc.2023.1112898 (PMC10926410; doi:10.3389/finsc.2023.1112898)
Supplement: Supplementary file 1 [file Table_1.xlsx]

## Sheet: Sheet1
Population	Sample	Colony	A113	A113	A24	A24	A88	A88	Ap43	Ap43	Ap81	Ap81	B124	B124
AHB	AHB-BSW-1-1	A-1	220	220	94	100	134	148	135	137	124	132	218	224
AHB	AHB-BWE-5-1	A-2	212	220	94	94	140	150	145	145	124	127	218	222
AHB	AHB-BWW-15-1	A-3	214	226	104	104	136	144	137	159	132	135	214	218
AHB	AHB-BWW-27-1	A-4	220	220	94	104	148	148	145	157	127	127	216	218
AHB	AHB-CGWPV1-1	A-5	220	220	104	104	140	148	135	135	132	135	214	218
AHB	AHB-PLS22-1	A-6	214	226	104	104	140	146	137	145	129	132	214	218
AHB	AHB-PLS23-1	A-7	220	220	102	104	144	148	167	173	127	129	214	224
AHB	AHB-PLS4-1	A-8	208	214	94	104	140	146	137	145	0	0	218	218
AHB	AHB-RR1-1	A-9	214	220	94	104	138	140	135	165	135	135	214	222
AHB	AHB-RR2-1	A-10	220	222	94	102	140	142	131	131	0	0	214	218
AHB	AHB-RR6-1	A-11	220	220	98	104	138	148	131	145	127	135	218	234
AHB	AHB-RRW1-1	A-12	202	220	102	104	140	144	131	145	127	127	214	218
AHB	AHB-RRW2-1	A-13	202	220	94	104	140	152	133	177	127	135	218	234
AHB	AHB-TR5-1	A-14	220	220	104	104	140	152	121	131	0	0	216	216
AHB	AHB-TR8-1	A-15	220	226	94	104	148	148	133	137	135	161	0	0
AHB	AHB-PLS3+PS3-1	A-16	202	220	102	104	138	148	121	135	127	129	214	214
AHB	AHB-PLS8+PS8-1	A-17	220	220	94	94	136	140	135	171	124	132	224	234
Breeding 1	MH07-QB12-1	B-1	220	226	94	104	148	148	137	145	135	135	218	228
Breeding 1	MH07-QD12-1	B-2	214	232	104	104	148	148	145	165	135	135	214	218
Breeding 1	MH07-QE12-1	B-3	202	214	104	104	136	136	145	145	135	135	214	228
Breeding 1	MH07-QH12-1	B-4	220	226	94	104	148	148	145	149	127	135	212	214
Breeding 1	MH07-QJ13-1	B-5	214	220	94	104	138	148	143	145	127	127	218	222
Breeding 1	MH07-QJ14-1	B-6	220	220	104	104	140	148	131	145	127	135	214	218
Breeding 1	MH07-QA09-1	B-7	214	214	104	104	148	148	143	145	127	135	214	232
Breeding 1	MH07-QA10-1	B-8	0	0	104	104	148	148	145	145	0	0	214	214
Breeding 1	MH07-QB11-1	B-9	214	226	94	104	140	148	137	145	127	135	214	218
Breeding 1	MH07-QC11-1	B-10	202	220	104	104	140	148	145	145	127	135	214	218
Breeding 1	MH07-QC12-1	B-11	202	220	94	104	140	140	145	145	127	135	214	218
Breeding 1	MH07-QD11-1	B-12	214	220	94	104	140	148	145	145	135	135	222	232
Breeding 1	MH07-QE5-1	B-13	214	214	104	104	136	148	137	145	127	135	214	214
Breeding 1	MH07-QF11-1	B-14	214	220	104	104	140	148	145	145	135	135	214	216
Breeding 1	MH07-QF12-1	B-15	214	220	104	104	134	148	145	145	127	135	214	214
Breeding 1	MH07-QG11-1	B-16	214	214	104	104	140	148	145	165	127	127	214	218
Breeding 1	MH07-QG12-1	B-17	214	220	104	104	140	140	145	165	127	127	214	214
Breeding 1	MH07-QH11-1	B-18	202	214	104	104	140	148	137	145	135	135	214	218
Breeding 1	MH07-QI11-1	B-19	220	220	104	104	148	148	145	145	135	135	214	214
Breeding 1	MH07-QI12-1	B-20	214	220	104	104	148	148	145	145	127	135	214	214
Breeding 1	MH07-QK11-1	B-21	214	214	102	104	140	148	145	145	127	135	218	222
Breeding 1	MH07-QK12-1	B-22	214	220	102	102	140	148	137	145	127	135	214	214
Experimental	HiLo-16-1	C-1	220	222	94	104	140	148	137	145	135	135	218	218
Experimental	HiLo-20a-1	C-2	220	226	94	104	140	148	145	149	127	135	216	220
Experimental	HiLo-1a-1	C-3	214	228	92	102	140	148	145	149	127	135	216	218
Experimental	HiLo-3-1	C-4	202	220	92	104	140	148	145	145	127	127	218	232
Experimental	HiLo-5-1	C-5	214	222	92	102	140	148	137	145	135	135	216	218
Experimental	HiLo-6a-1	C-6	202	220	92	104	148	148	145	145	127	135	218	232
Experimental	HiLo-7-1	C-7	202	214	92	102	148	148	145	145	127	127	218	230
Experimental	HiLo-8-1	C-8	220	220	92	102	148	148	137	145	127	135	216	220
Experimental	HiLo-9-1	C-9	220	222	92	102	140	140	137	145	127	135	218	220
Experimental	HiLo-10-1	C-10	202	214	92	102	140	148	145	145	127	135	218	232
Experimental	HiLo-11-1	C-11	202	220	92	102	140	148	145	145	127	127	216	230
Experimental	HiLo-13-1	C-12	202	220	92	102	148	148	145	145	127	127	216	230
Experimental	HiLo-15a-1	C-13	220	222	92	102	140	148	137	145	135	135	216	218
Experimental	HiLo-21-1	C-14	202	214	94	104	140	148	145	145	127	127	220	232
Experimental	HiLo-26-1	C-15	202	220	92	102	148	148	145	145	127	127	214	216
Experimental	HiLo-28-1	C-16	214	220	92	102	140	148	145	145	127	135	218	230
Experimental	HiLo-30-1	C-17	214	220	92	102	140	148	137	145	135	135	216	216
Experimental	HiLo-34-1	C-18	202	214	94	104	140	148	145	145	127	127	220	232
Experimental	HiLo-37-1	C-19	202	220	92	102	148	148	145	145	127	135	216	230
Experimental	HiLo-38-1	C-20	220	220	92	102	148	148	145	149	127	135	212	218
Experimental	HiLo-39-1	C-21	202	214	94	104	140	148	145	145	127	135	218	232
Experimental	HiLo-40-1	C-22	202	220	92	102	148	148	145	145	127	135	218	230
Experimental	HiLo-42a-1	C-23	202	220	92	102	148	148	145	145	127	135	216	230
Experimental	HiLo-47-1	C-24	214	220	92	102	148	148	145	145	127	127	218	232
Experimental	HiLo-51-1	C-25	220	220	92	102	148	148	145	149	127	135	212	218
Experimental	HiLo-52-1	C-26	202	220	92	102	140	148	145	145	127	135	216	230
Experimental	HiLo-54-1	C-27	214	220	92	92	140	148	145	145	127	135	212	216
Experimental	HiLo-55-1	C-28	202	220	92	102	148	148	145	145	127	135	218	230
Experimental	HiLo-57-1	C-29	202	220	92	102	148	148	145	145	127	127	218	230
Experimental	HiLo-58-1	C-30	202	214	92	102	148	148	145	145	127	127	218	230
Experimental	HiLo-64-1	C-31	202	214	92	102	140	148	145	145	127	135	216	230
Experimental	HiLo-65-1	C-32	202	220	92	102	148	148	145	145	127	135	216	230
Experimental	HiLo-70a-1	C-33	220	222	92	102	140	148	137	145	135	135	216	230
Migratory	CCD-81-4-07-C-1	D-1	214	226	94	102	140	148	135	145	127	135	218	218
Migratory	CCD-83-4-07-C-1	D-2	202	220	94	104	148	148	143	145	127	135	218	218
Migratory	CCD-84-4-07-C-1	D-3	202	220	94	104	148	148	137	145	127	135	218	218
Migratory	CCD-85-4-07-C-1	D-4	220	220	94	102	140	148	135	145	127	135	214	218
Migratory	CCD-87-4-07-C-1	D-5	214	220	94	94	148	148	135	135	127	127	214	232
Migratory	CCD-89-4-07-C-1	D-6	220	220	94	102	140	148	137	145	127	135	214	218
Migratory	CCD-90-4-07-C-1	D-7	214	220	102	104	148	148	135	135	127	135	232	232
Migratory	CCD-91-4-07-C-1	D-8	202	220	94	104	140	148	135	145	127	135	214	218
Migratory	CCD-92-4-07-C-1	D-9	214	220	102	104	140	148	143	145	127	135	214	218
Migratory	CCD-93-4-07-C-1	D-10	220	220	104	104	148	148	145	145	135	135	214	218
Migratory	CCD-94-4-07-C-1	D-11	214	220	94	102	140	148	135	145	135	135	218	222
Migratory	CCD-95-4-07-C-1	D-12	220	220	94	94	148	148	135	135	135	135	218	222
Migratory	CCD-98-4-07-C-1	D-13	220	0	94	102	140	140	135	145	135	135	214	214
Migratory	CCD-100-4-07-C-	D-14	202	220	94	104	140	148	135	145	127	127	214	218
Migratory	CCD-202-3-07-B-	D-15	214	220	94	104	148	148	137	147	127	135	214	214
Migratory	CCD-203-3-07-B-	D-16	214	220	94	104	140	148	137	145	127	135	214	214
Migratory	CCD-204-3-07-B-	D-17	214	220	94	104	140	148	145	145	127	135	214	218
Migratory	CCD-205-3-07-B-	D-18	214	220	94	104	148	148	145	145	127	135	214	214
Migratory	CCD-206-3-07-B-	D-19	214	220	94	104	140	148	145	145	127	135	214	218
Migratory	CCD-207-3-07-B-	D-20	220	220	102	104	148	148	145	145	135	135	214	214
Migratory	CCD-208-3-07-B-	D-21	220	220	102	104	140	140	143	145	135	135	214	214
Migratory	CCD-209-3-07-B-	D-22	214	220	102	104	148	148	137	145	135	135	214	214
Migratory	CCD-210-3-07-B-	D-23	214	220	102	104	140	148	145	145	135	135	214	218
Migratory	CCD-212-3-07-B-	D-24	220	220	94	104	140	148	135	145	135	135	214	232
Migratory	CCD-213-3-07-B-	D-25	214	220	102	104	148	148	135	145	135	135	214	214
Migratory	CCD-214-3-07-B-	D-26	214	220	94	102	140	148	145	145	127	135	214	214
Migratory	CCD-215-3-07-B-	D-27	214	220	94	104	140	148	145	145	135	135	214	214
Migratory	CCD-216-3-07-B-	D-28	220	220	94	102	140	148	145	171	127	135	214	214
Migratory	CCD-218-3-07-B-	D-29	214	220	94	94	140	148	145	147	127	135	214	232
Migratory	CCD-219-3-07-B-	D-30	214	220	94	104	140	148	137	145	127	127	214	214
Migratory	CCD-221-3-07-B-	D-31	214	220	102	104	140	148	135	145	127	135	214	214
Migratory	CCD-222-3-07-B-	D-32	214	220	94	104	140	148	143	145	127	135	214	214
Migratory	CCD-223-3-07-B-	D-33	220	220	102	104	140	148	145	145	127	135	214	214
Migratory	CCD-224-3-07-B-	D-34	220	220	94	102	140	148	135	145	135	135	214	218
Migratory	CCD-225-3-07-B-	D-35	202	220	94	104	140	148	137	145	135	135	214	214
Migratory	CCD-227-3-07-B-	D-36	214	220	0	0	148	148	137	145	135	135	214	222
Migratory	CCD-228-3-07-B-	D-37	214	220	0	0	140	148	137	137	135	135	214	222
Migratory	CCD-230-03-07-B	D-38	214	220	94	104	140	148	137	145	127	135	214	218
Migratory	CCD-231-3-07-B-	D-39	214	220	104	104	148	148	143	145	127	135	218	222
Migratory	CCD-233-3-07-B-	D-40	214	220	102	104	148	148	137	145	135	135	222	222
Migratory	CCD-240-3-07-B-	D-41	214	220	0	0	148	148	137	145	135	135	218	222
Migratory	CCD-241-3-07-B-	D-42	202	220	104	104	148	148	135	147	135	135	214	214
Migratory	CCD-242-3-07-B-	D-43	220	220	94	104	140	148	145	171	135	135	214	218
Migratory	CCD-250-4-07-C-	D-44	214	220	104	104	148	148	145	147	127	135	214	232
Migratory	CCD-252-4-07-C-	D-45	214	226	104	104	140	148	145	145	127	127	218	222
Migratory	CCD-253-4-07-C-	D-46	220	226	104	104	136	140	145	145	135	135	214	222
Migratory	CCD-254-4-07-C-	D-47	214	220	102	104	148	148	0	0	127	135	218	222
Migratory	CCD-255-4-07-C-	D-48	202	220	94	104	148	148	145	145	135	135	214	222
Migratory	CCD-256-4-07-C-	D-49	220	220	94	94	140	148	143	145	135	135	214	218
Migratory	CCD-257-4-07-C-	D-50	202	220	94	104	148	148	135	145	135	135	214	218
Migratory	CCD-258-4-07-C-	D-51	220	226	104	104	148	148	135	145	135	135	214	218
Migratory	CCD-259-4-07-C-	D-52	220	220	94	104	148	148	143	145	135	135	214	218
Migratory	CCD-260-4-07-C-	D-53	202	220	102	104	140	148	145	145	127	135	214	218
Migratory	CCD-261-4-07-C-	D-54	220	220	94	104	140	148	135	145	127	127	214	218
Migratory	CCD-262-4-07-C-	D-55	214	220	94	104	140	148	135	145	127	135	214	218
Migratory	CCD-263-4-07-C-	D-56	220	220	94	104	148	148	145	145	135	135	218	218
Migratory	CCD-264-4-07-C-	D-57	214	220	0	0	140	148	145	147	127	135	214	218
Migratory	CCD-265-4-07-C-	D-58	214	220	94	102	140	148	145	145	127	127	214	218
Migratory	CCD-266-4-07-C-	D-59	220	220	94	104	140	148	143	145	135	135	214	214
Migratory	CCD-267-4-07-C-	D-60	220	220	0	0	148	148	137	145	127	135	214	218
Migratory	CCD-269-4-07-C-	D-61	214	220	94	104	148	148	145	145	135	135	214	218
Migratory	CCD-270-4-07-C-	D-62	214	220	94	102	148	148	135	135	127	127	214	218
Migratory	CCD-99-4-07-C-1	D-63	220	226	102	104	140	148	137	145	135	135	222	228
Migratory	CCD-201-3-07-B-	D-64	214	220	102	134	148	148	137	145	135	135	214	214
Migratory	CCD-211-3-07-B-	D-65	220	220	102	134	148	148	145	171	127	135	214	218
Migratory	CCD-217-3-07-B-	D-66	220	220	102	104	148	148	145	169	135	135	214	214
Migratory	CCD-220-3-07-B-	D-67	214	220	94	104	140	140	145	145	135	135	218	242
Migratory	CCD-229-03-07-B	D-68	220	226	102	104	136	148	145	145	135	135	214	218
Migratory	CCD-232-3-07-B-	D-69	214	226	94	94	148	148	145	145	135	135	212	222
Migratory	CCD-234-3-07-B-	D-70	232	232	94	94	148	148	135	137	132	132	214	232
Migratory	CCD-235-3-07-B-	D-71	220	220	125	125	148	148	145	147	127	127	214	214
Migratory	CCD-236-3-07-B-	D-72	214	220	0	0	148	148	135	171	123	135	214	218
Migratory	CCD-237-3-07-B-	D-73	220	220	94	104	146	148	137	145	135	135	214	222
Migratory	CCD-238-3-07-B-	D-74	214	220	104	104	148	148	137	153	135	135	214	218
Migratory	CCD-239-3-07-B-	D-75	220	232	94	104	140	148	145	147	123	135	218	222
Migratory	CCD-86-4-07-C-1	D-76	214	220	102	102	148	148	135	145	127	127	232	232
Migratory	CCD-88-4-07-C-1	D-77	220	220	102	102	148	148	137	145	127	127	214	218
Migratory	CCD-268-4-07-C-	D-78	220	220	0	0	140	148	145	145	127	135	214	220
Breeding 2	MH08-B4-1	E-1	220	220	94	104	140	148	137	145	127	127	214	214
Breeding 2	MH08-B6-1	E-2	220	220	94	104	148	148	137	145	135	135	218	222
Breeding 2	MH08-B9-1	E-3	220	220	102	104	140	148	145	145	127	127	214	218
Breeding 2	MH08-CC1-1	E-4	214	220	94	104	140	148	143	145	135	135	214	214
Breeding 2	MH08-CC3-1	E-5	220	220	104	104	140	148	145	145	135	135	214	222
Breeding 2	MH08-CI2-1	E-6	220	220	94	104	140	148	137	145	135	135	214	222
Breeding 2	MH08-CI4-1	E-7	220	220	104	104	148	148	137	145	127	127	214	214
Breeding 2	MH08-Ci7-1	E-8	220	220	94	104	140	148	137	145	127	135	214	222
Breeding 2	MH08-D3-1	E-9	214	220	94	94	140	148	145	145	135	135	214	214
Breeding 2	MH08-D5-1	E-10	214	220	102	104	148	148	145	145	135	135	214	214
Breeding 2	MH08-D6-1	E-11	214	220	104	104	148	148	137	145	135	135	214	214
Breeding 2	MH08-E1-1	E-12	214	220	104	104	148	148	145	145	135	135	214	222
Breeding 2	MH08-E2-1	E-13	214	220	102	104	136	148	145	145	127	135	214	218
Breeding 2	MH08-E6-1	E-14	220	220	102	104	140	148	145	145	127	135	214	218
Breeding 2	MH08-E7-1	E-15	202	220	94	104	140	148	145	145	127	135	214	222
Breeding 2	MH08-E9-1	E-16	220	220	102	104	148	148	135	145	127	127	214	228
Breeding 2	MH08-F2-1	E-17	214	214	94	104	148	148	137	145	135	135	214	218
Breeding 2	MH08-F7-1	E-18	214	214	104	104	148	148	145	145	127	135	214	228
Breeding 2	MH08-G1-1	E-19	220	220	104	104	140	148	135	145	135	135	214	218
Breeding 2	MH08-G2-1	E-20	220	220	94	104	148	148	137	145	127	127	214	218
Breeding 2	MH08-G3-1	E-21	220	220	104	104	140	148	135	145	135	135	214	218
Breeding 2	MH08-G5-1	E-22	220	220	102	104	148	148	135	145	135	135	214	218
Breeding 2	MH08-A3-1	E-23	202	220	102	102	140	148	145	149	135	135	212	214
Breeding 2	MH08-A5-1	E-24	214	220	92	102	140	148	145	149	127	135	214	228
Breeding 2	MH08-A6-1	E-25	202	214	92	102	148	148	145	149	127	135	214	228
Breeding 2	MH08-A9-1	E-26	202	220	92	92	148	148	145	149	135	139	212	212
Breeding 2	MH08-B5-1	E-27	202	220	102	104	140	148	145	149	127	135	214	220
Breeding 2	MH08-G4-1	E-28	220	220	104	104	140	148	145	145	127	127	216	218
Breeding 2	MH08-A1-1	E-29	220	228	100	102	148	148	137	149	135	135	214	218
Breeding 2	MH08-A2-1	E-30	214	220	100	102	148	148	137	145	127	135	212	212
Breeding 2	MH08-A4-1	E-31	220	220	102	102	148	152	137	145	127	135	212	212
Breeding 2	MH08-A7-1	E-32	220	222	104	104	140	148	135	145	135	135	214	214
Breeding 2	MH08-A10-1	E-33	226	228	102	102	148	148	137	149	127	135	212	218
Breeding 2	MH08-B1-1	E-34	214	220	94	104	140	148	137	137	127	135	214	228
Breeding 2	MH08-B2-1	E-35	214	220	94	104	140	148	137	137	135	135	214	228
Breeding 2	MH08-B3-1	E-36	220	220	92	102	148	148	137	145	135	141	216	218
Breeding 2	MH08-B7-1	E-37	214	220	104	104	148	148	145	145	127	135	212	228
Breeding 2	MH08-B8-1	E-38	220	222	94	104	140	148	137	137	127	135	212	228
Breeding 2	MH08-CC2-1	E-39	217	220	94	94	148	148	145	167	135	135	216	226
Breeding 2	MH08-CC4-1	E-40	214	220	94	104	140	148	145	167	135	135	214	216
Breeding 2	MH08-CC6-1	E-41	214	214	94	102	140	148	145	181	127	127	214	216
Breeding 2	MH08-CC7-1	E-42	214	220	94	104	140	148	167	167	127	127	214	222
Breeding 2	MH08-CC8-1	E-43	214	220	102	102	148	148	145	167	127	127	222	222
Breeding 2	MH08-CC9-1	E-44	214	220	104	104	140	148	145	181	135	135	214	216
Breeding 2	MH08-CI1-1	E-45	220	220	104	104	140	148	145	149	135	135	214	214
Breeding 2	MH08-CI3-1	E-46	220	222	102	104	148	148	149	167	135	135	214	218
Breeding 2	MH08-Ci6-1	E-47	222	220	104	104	140	148	137	145	135	135	214	228
Breeding 2	MH08-D4-1	E-48	214	217	94	102	140	148	145	145	135	135	214	216
Breeding 2	MH08-D7-1	E-49	220	228	104	106	148	148	137	145	127	135	218	222
Breeding 2	MH08-D9-1	E-50	220	222	102	104	140	148	137	145	135	135	214	220
Breeding 2	MH08-D10-1	E-51	220	222	102	104	140	148	137	145	127	135	214	220
Breeding 2	MH08-E4-1	E-52	214	220	102	104	140	148	145	145	135	135	216	218
Breeding 2	MH08-E5-1	E-53	214	220	102	104	148	148	139	149	127	135	214	216
Breeding 2	MH08-E8-1	E-54	214	226	104	106	148	148	145	149	127	127	214	228
Breeding 2	MH08-F1-1	E-55	214	220	104	104	140	148	135	137	127	135	214	216
Breeding 2	MH08-F3-1	E-56	202	214	102	104	136	148	143	167	135	135	214	214
Breeding 2	MH08-F4-1	E-57	217	222	104	104	136	148	145	167	135	135	212	214
Breeding 2	MH08-F5-1	E-58	214	220	102	106	148	148	145	149	135	135	214	214
Breeding 2	MH08-F6-1	E-59	214	214	94	104	136	148	145	145	135	135	228	230
Breeding 2	MH08-F8-1	E-60	220	220	104	104	140	148	137	143	135	139	216	224
Breeding 2	MH08-F9-1	E-61	214	220	94	104	136	148	143	143	135	135	216	218
